# Supplementary material for: The Association between Grazing and Food Addiction: The Italian Version of the Repetitive Eating Questionnaire (Rep(Eat)-Q) and Its Relationships with Food Addiction Criteria
Source: Nutrients. 2024 Mar 26;16(7):949. doi: 10.3390/nu16070949 (PMC11013059; doi:10.3390/nu16070949)
Supplement: Supplementary file 1 [file nutrients-16-00949-s001.zip]

Archive with 1 entries (1 files):
- nutrients-2911172-supplementary.pdf
